# Supplementary material for: Exploring Factors Affecting Impostor Syndrome among Undergraduate Clinical Medical Students at Chiang Mai University, Thailand: A Cross-Sectional Study
Source: Behav Sci (Basel). 2023 Nov 27;13(12):976. doi: 10.3390/bs13120976 (PMC10740738; doi:10.3390/bs13120976)
Supplement: Supplementary file 1 [file behavsci-13-00976-s001.zip]

Archive with 1 entries (1 files):
- behavsci-2712457-supplementary.pdf
